# Supplementary material for: Type 2 diabetic mellitus related osteoporosis: focusing on ferroptosis
Source: J Transl Med. 2024 Apr 30;22:409. doi: 10.1186/s12967-024-05191-x (PMC11064363; doi:10.1186/s12967-024-05191-x)
Supplement: Supplementary file 4 — Supplementary Material 4 [file 12967_2024_5191_MOESM4_ESM.xlsx]

## Sheet: Sheet1
25-OH-VD	25-hydroxyvitamin D
4-HNE	4-Hydroxynonenal
AA	Arachidonic acid
ACSL4	Acyl-CoA synthetase long-chain family member 4
AdA	Adrenergic acid
AGEs	Advanced glycation end products
AREs	Antioxidant response elements
ARS	Artesunate
ASK1	Apoptosis signal-regulating kinase 1
AT1R	Angiotensin II type 1 receptor
ATF3	Activating Transcription Factor 3
ATF4	Activating transcription factor 4
BMSCs	Bone marrow mesenchymal stem cells
cAMP	Cyclic adenosine monophosphate
CCA	Cryptochlorohydric acid
Cdkal1	Cdk5-regulatory subunit-associated protein 1-like 1
CHOP	CCAAT-enhancer-binding protein homologous protein
CoQ10	Coenzyme Q10
CoQ10H2	Coenzyme Q10H2
CoQH2	Coenzyme QH2
CREB	Cyclic AMP Response Element-Binding protein
CYP450	Cytochrome P450
DFO	Deferoxamine mesylate
DHODH	Dihydroorotate dehydrogenase
DM	Diabetes mellitus
DMT-1	Divalent metal transporter 1
DN	Diabetic nephropathy
DOP	Diabetic osteoporosis
DPN	Diabetic peripheral neuropathy
DR	Diabetic retinopathy
ER	Endoplasmic reticulum
ERK	Extracellular signal-regulated kinase
FAC	Ammonium ferric citrate
FAs	Fatty acids
F-box protein 9	FBXO9
Fer-1	Ferrostatin-1
FFAs	Free fatty acids
FINO2	1,2-dioxin cycloalkane
FPN	ferroportin
FSP1	Ferroptosis inhibitory protein 1
FTH	Ferritin
FTH1	Ferritin heavy chain 1
FTL	Ferritin light chain
FtMt	Mitochondrial ferritin
GPX4	Glutathione peroxidase 4
GSH	Glutathione
GSIS	Glucose-stimulated insulin secretion
H2O2	Hydrogen peroxide
HG	High glucose
HGPA	High glucose and palmitic acid
HH	Hereditary hemochromatosis
HMOX1	Haem oxygenase 1
IGF-1	Insulin-like growth factor-1
IRE	Iron-responsive element
IREB2	Iron regulatory protein 2
IRP1	Iron regulatory protein 1
Keap1	Kelch-like ECH-associated protein 1
LIP	Labile iron pool
Lip-1	Liproxtatin-1
LOOH	Lipid peroxides
LOXs	Lipoxygenases
LPCAT3	Lysophosphatidylcholine acyltransferase 3
MAPK	Mitogen-activated protein kinase
M-CSF	Macrophage-colony stimulating factor
MDA	Malondialdehyde
METTL3	Methyltransferase-like 3
ms2t6A37	2-methylthio-N6-threonylcarbamoyl adenosine
NAC	N-acetylcysteine
NADPH	Nicotinamide adenine dinucleotide phosphate
NCOA4	Nuclear receptor coactivator 4
NFATC1	Nuclear factor of activated T cells cytoplasmic 1
NLRP3	Pyrin structural domains of 3
NOX	NADPH oxidase
NOX4	NADPH oxidase 4
NQO1	NAD(P)H: quinone oxidoreductase 1
Nrf2	Nuclear factor E2-related factor 2
OB	Osteoblast
OBs	Osteoblasts
OC	Osteoclast
OCs	Osteoclasts
OP	Osteoporosis
OPG	Osteoprotegerin
PCD	Programmed cell death
PDX-1	Pancreatic duodenal homeobox 1
PE	Phosphatidylethanolamine
PL	phosphatidylinositol
PUFA-COA	ACSL4 forms multiple unsaturated fatty acid coenzyme A
PUFA-PL	Phospholipid PUFAs
PUFAs	Polyunsaturated fatty acids
RAGE	Receptor for AGEs
RANKL	Nuclear factor κB ligand
ROS	Reactive oxygen species
RSL3	RAS-selective lethal small molecule 3
Runx2	Runt-related transcription factor 2
SAT1	Spermidine/spermine N1-acetyltransferase 1
SOD	Superoxide dismutase
T2DM	Type 2 diabetes mellitus
T2DOP	Type 2 Diabetic osteoporosis
t6A37	Cdkal1
TEM	Transmission electron microscopy
tert-BHP	ert-butyl hydroperoxide
TFR	Transferrin receptor
VDR	Vitamin D receptor
VSMCs	Vascular smooth muscle cells
WFS-T2	Wolfram syndrome type 2
WHO	the World Health Organization
Xc system	Cystine/glutamate reverse transport system
ZDSD	Zucker diabetic Sprague-Dawley
